# Supplementary material for: Regulation of antigen-specific T cell infiltration and spatial architecture in multiple myeloma and premalignancy
Source: J Clin Invest. 2023 Aug 1;133(15):e167629. doi: 10.1172/JCI167629 (PMC10378152; doi:10.1172/JCI167629)
Supplement: Supporting data values [file jci-133-167629-s011.xlsx]

## Sheet: MAIN
		Cell Densities (cells/mm2)									Mean Expression CD68+ Membrane CD68 (Fig S3)	Nearest Neighbor Max Distances for Phenotype Pairs (microns) CLEC9A+ to CD3+/TCF1+ (Fig 4)	Nearest Neighbor Max Distances for Phenotype Pairs (microns) CLEC9A+ to CD3+/TCF1- (Fig 4)	Number of CD138+ cells within 100µM of a CD138+ cell (Fig S5)	Number of CD138+ cells within 1000µM of a CD138+ cell (Fig S5)	SD Nearest Neighbor Distances for Phenotype Pairs (microns) CD3+ to CD3+ (Fig S7)	SD Nearest Neighbor Distances for Phenotype Pairs (microns) CD68+ to CD68+ (Fig S7)	Max Nearest Neighbor Distances for Phenotype Pairs (microns) CD68+ to CD3+/TCF1+ (Fig S21)	Max Nearest Neighbor Distances for Phenotype Pairs (microns) CD68+ to CD3+/TCF1(-) (Fig S21)
Slide ID	Diagnosis	CD3+ (Fig S3)	CD3+/TCF1+ (Fig S4)	CD4+ (Fig S4)	CD8+ (Fig S4)	CD138+ (Fig S3)	CD4+/FOXP3+ (Fig S4)	CD8+/GZMB+ (Fig S4)	GZMB+/ CD4-/ CD8- (Fig S4)	S100A9+ (Fig 5)
MD32	MGUS	211.863	138.879	120.777	209.583	290.27	3.04479	0	1.86071	614.884	9.20829	248.554	203.221	106	763	24.9682	9.14827	437.357	419.014
MD33	MGUS	342.225	172.474	173.402	188.682	360.202	0.321199	0	0.367085	1404.78	7.60208	133.463	94.0479	163	795	18.7454	8.69518	515.206	568.528
MD34	MGUS	280.159	142.52	172.312	127.672	177.339	2.94297	1.95096	5.7206	849.633	7.45914	79.6919	135.044	55	529	19.5977	9.47124	334.013	535.058
MD35	MGUS	553.438	187.882	179.572	589.751	435.481	8.96633	2.45653	14.8006	975.893	7.38508	49.9616	60.3511	88	941	13.6527	5.40696	324.625	282.677
MD36	MGUS	253.15	175.888	239.057	437.107	255.348	18.1758	2.54905	17.8433	402.403	8.71908	157.517	231.575	86	512	22.701	8.49414	616.535	616.142
MDAN127	MGUS	378.564	183.043	361.933	231.302	134.181	5.96358	0.42597	1.4199	811.106	8.49987	143.415	115.685	37	283	15.9194	6.94468	439.445	503.536
MDAN128	MGUS	385.042	153.846	544.262	183.235	59.1547	10.7554	0	0.0655817	676.764	7.63731	112.138	134.572	24	77	16.6646	10.3797	391.947	415.159
MDAN131	MGUS	587.251	247.087	438.975	217.678	141.198	8.7284	0.372554	0.106444	1422.7	6.20692	176.76	63.2193	65	275	11.0693	4.3739	407.871	382.172
MDAN133	MGUS	380.181	217.747	273.609	272.365	100.792	10.667	0	0.124396	773.232	5.99775	153.076	200.559	43	341	15.6533	5.60494	662.985	607.645
MDAN134	MGUS	1153.94	253.056	467.499	282.14	96.7815	3.34253	0.303867	40.8701	425.448	4.54284	69.5835	19.7717	32	123	6.4705	5.24602	633.697	239.34
MDAN135	MGUS	356.382	115.726	173.686	138.24	89.9874	0.228685	0	0.343027	318.04	4.72181	139.413	364.739	34	145	16.0434	7.45954	504.448	364.739
MDAN136	MGUS	963.245	258.972	168.758	243.101	130.332	5.94219	0.528194	5.94219	571.312	4.89754	31.6891	42.4952	64	625	9.4998	5.40768	225.41	251.692
MDAN137	MGUS	990.199	227.425	186.627	363.922	55.3215	5.3322	3.99915	11.3309	386.787	7.62617	44.4303	28.1469	12	27	7.50782	6.92754	237.441	190.142
MD17	Smoldering MM	730.369	460.102	238.955	677.629	1623.59	35.2295	4.1084	22.2881	529.399	11.394	126.716	198.853	230	5966	10.9052	7.36753	528.126	533.681
MD18	Smoldering MM	617.287	406.098	512.523	238.44	1099.85	20.6115	0.25136	1.30707	359.857	15.0253	39.2421	71.407	176	4231	12.3819	10.9046	443.847	506.143
MD19	Smoldering MM	315.087	204.824	711.444	251.819	819.402	11.0118	0.424891	14.3047	613.281	12.5923	76.1331	128.381	178	2785	20.994	7.46552	641.51	716.362
MD22	Smoldering MM	906.333	407.552	238.264	435.225	435.95	22.4957	3.3266	34.0565		8.37682	142.817	156.813	128	1114	9.81355	5.0632	414.587	354.998
MD23	Smoldering MM	457.494	312.473	174.638	356.609	527.328	7.52152	3.28672	10.9347	548.034	8.21796	28.3989	131.727	156	2051	14.8672	6.62502	320.623	427.421
MD24	Smoldering MM	665.615	403.549	175.493	368.08	494.274	12.7186	3.3255	5.42581	1668.97	7.1893	95.4246	100.904	168	1647	12.2535	5.00119	539.683	576.923
MD25	Smoldering MM	162.291	73.8415	988.885	622.366	728.042	38.9804	2.61597	19.2074	301.499	4.20496	200.461	259.276	119	242	26.2551	15.6812	435.477	442.742
MD26	Smoldering MM	327.466	204.445	240.327	450.921	312.918	6.35678	3.07586	7.79218	745.342	7.52618	39.0017	72.554	100	1091	16.3472	8.62988	550.14	358.935
MD28	Smoldering MM	364.054	227.798	311.517	414.412	309.09	7.19943	5.3389	11.4867	1047.07	8.3697	60.0968	177.627	179	1502	15.5997	8.1816	735.383	740.265
MD30	Smoldering MM	269.24	156.52	195.043	183.038	784.546	10.1523	0.518732	7.63278	389.242	6.1008	243.901	223.203	200	1127	20.7863	6.95088	540.05	568.363
MDAN129	Smoldering MM	442.094	204.579	34.0782	107.161	346.325	0.821161	0	2.56613	506.644	4.0291	138.1	85.8693	142	1724	13.5678	5.72995	352.326	259.876
MDAN130	Smoldering MM	490.164	157.754	174.261	315.123	27.0133	5.5009	3.73275	2.45576	274.312	4.96243	123.276	78.334	24	123	14.4661	7.06781	265.943	206.447
MD08	MM	406.62	175.706	90.1067	528.532	829.44	5.60777	4.46073	15.039	543.63	10.3051	158.675	196.61	343	1185	13.7305	12.8976	467.107	404.679
MD10	MM	377.706	186.664	81.7676	207.267	319.231	2.08247	0.857488	6.00242	830.604	5.38956	67.8518	61.4689	160	853	18.1246	27.977	476.075	680.666
MD11	MM	199.181	89.4289	183.625	204.281	265.426	3.411	2.21083	2.40033	1019.61	11.4525	262.049	108.154	100	476	24.419	8.426	566.404	699.922
MD12	MM	392.009	250.309	409.997	184.469	43.2027	9.85776	3.34307	5.40034	1838.52	8.58131	101.581	197.864	14	92	14.7629	5.22785	266.812	271.016
MD13	MM	662.662	328.286	238.467	743.475	1008.81	24.8673	3.27636	14.6611		8.85865	181.737	79.1823	251	2740	11.2151	7.37079	274.053	367.748
MD14	MM	442.628	198.157	336.37	420.462	690.343	10.2915	13.6769	17.3331	719.664	14.0244	119.499	78.2936	190	1571	15.3732	6.72858	288.783	243.432
MD15	MM	457.6	266.243	169.351	907.406	101.184	3.35249	1.42227	5.89225	1536.79	14.5132	201.43	215.135	73	268	15.9311	6.78794	299.891	346.035
MD16	MM	254.379	149.488	390.087	313.023	854.402	4.96146	2.64182	9.98735	1019.01	7.04663	52.045	67.5019	285	1844	20.3799	11.9711	295.161	828.433
MDAN002*	MM	510.69	80.8626	391.795	499.653	108.084	6.39327	6.61891	12.1472	1372.03	13.2986	288.408	250.502	84	1948	13.0066	9.57247	547.36	327.419
MDAN003	MM	514.849	182.002	776.392	768.899	1844.73	18.32	3.52429	6.50883	536.98	8.0089	157.788	113.563	466	6335	13.7439	10.5196	705.944	648.117
MDAN005	MM	384.933	118.411	91.4313	249.242	1162.95	3.12767	3.73499	8.16839	523.087	7.64114	129.794	91.9078	412	7057	17.9929	26.0135	472.214	239.48
MDAN010	MM	267.19	19.3289	144.912	210.989	110.208	2.51951	2.35696	9.91549	1613.3	7.13503	314.111	145.256	88	731	19.7285	9.5699	854.405	342.896
MDAN023	MM	654.113	54.6137	199.377	70.7859	150.67	5.21464	1.22045	6.21318	1884.94	7.12294	135.149	35.3375	62	639	11.0286	8.16744	434.452	177.79
MDAN025	MM	424.941	96.8139	108.002	129.814	1813.98	1.94599	0.648662	2.8379	726.951	5.46155	101.36	46.6554	351	5106	15.7041	15.7137	516.513	314.753
MDAN031	MM	453.662	116.918	119.707	440.986	3169.58	7.17798	8.50315	38.8347	619.424	8.29002	180.677	57.0095	553	5976	14.8615	22.7255	823.486	431.65
MDAN032	MM	592.457	102.509	124.332	314.143	1250.99	1.04231	8.15231	13.1033	824.051	10.7982	274.447	120.392	363	2091	12.0333	17.0039	652.127	644.909
MDAN036	MM	427.724	165.984	264.065	352.389	3135.72	5.27121	1.99247	10.8451	2085.51	6.99727	156.031	92.4239	490	5657	15.2328	12.2995	588.58	339.546
MDAN037	MM	582.712	246.297	135.886	197.781	2124.87	1.8714	0.614488	14.7756	448.608	5.85749	214.952	269.998	548	5595	13.9579	17.0063	562.329	689.712
MDAN041	MM	225.511	41.0364	109.55	548.539	406.38	2.65994	7.48724	9.55608		7.16342	245.566	175.417	113	604	24.2714	14.4992	688.777	310.187
MDAN042	MM	412.213	92.8088	185.466	520.307	1075.23	10.4745	3.87099	32.3342		6.7631	182.703	51.1789	235	1488	13.5167	7.71753	362.969	251.245
MDAN043	MM	474.093	51.2887	123.605	214.572	410.113	5.51893	2.09339	6.42289		5.60456	146.563	94.7629	131	2332	14.0715	18.1888	601.218	234.172
MDAN091	MM	287.383	40.3345	608.006	279.469	464.29	5.91549	2.80607	10.9209		11.814	261.796	94.5867	421	2114	17.616	6.37933	768.107	533.109
MDAN092	MM	468.62	229.466	469.665	505.309	790.347	10.7568	4.53511	10.7194		5.60549	92.0589	260.338	165	5647	13.4904	9.49677	753.862	753.186
MDAN097	MM	419.612	92.8202	481.185	327.615	292.072	17.9246	1.37685	7.19024		9.96634	121.584	81.4617	121	943	15.6959	5.85191	725.895	669.939
MDAN098	MM	255.1	61.0132	116.431	1089.31	2601.34	4.53628	19.5967	21.7136	255.814	5.83376	550.342	510.814	433	3609	19.1629	12.133	664.686	682.851
MDAN099	MM	409.692	110.56	63.6248	185.239	53.0813	1.81785	0.181785	1.23614		6.02166	269.486	97.1206	69	268	14.5298	7.48505	451.299	338.64
MDAN103	MM	607.537	149.92	298.684	560.518	2198.77	6.83967	7.09092	12.0602		10.8221	154.393	68.0712	411	4355	12.1631	8.63248	286.63	242.787
MDAN105	MM	193.555	76.7038	69.2621	287.246	388.802	2.54952	0	19.1214		7.04196	100.521	306.276	162	678	26.2523	6.1721	230.925	321.305
MDAN107	MM	810.528	182.202	38.2798	225.167	164.733	0.536007	0	0.938012		8.68908	172.112	63.3202	111	289	10.8276	12.0287	455.18	286.925
MDAN109	MM	345.799	118.719	149.944	277.906	331.63	4.83232	1.27914	11.9861		5.76756	78.7407	44.4342	138	845	17.9576	7.57811	455.651	361.795
MDAN113	MM	269.842	77.0605	165.482	310.314	2158.25	14.6632	11.0826	25.4238		9.00025	298.461	336.818	322	6555	18.481	11.8633	636.801	334.242
MDAN114	MM	547.112	188.146	247.494	811.349	553.193	4.36942	4.16899	8.65867	866.46	10.2583	101.024	84.5379	180	1301	14.0612	7.45552	611.855	457.888
MDAN118	MM	247.134	75.1007	48.6562	1378.04	3813.21	11.3099	13.4305	37.8176		7.03654	295.753	342.5	395	3769	22.1995	10.3965	652.479	510.469
MDAN120	MM	329.739	41.6897	216.796	551.444	77.3956	0.659621	12.7527	7.91546		11.3003	206.487	32.0489	32	112	16.9465	7.55027	429.532	311.161
MDAN121	MM	219.25	33.3402	122.569	348.193	946.402	2.43918	0	0		6.58813	379.588	147.578	164	570	21.0242	10.7534	494.056	190.755
MDAN124	MM	209.614	32.572								10.6129	200.248	90.7812			20.4796	15.9315	516.88	296.361
MDAN126	MM	226.833	75.0831								7.91395	91.9785	174.563			18.5823	10.2676	404.872	427.779
MDAN028	MM	650.088	123.95	452.264	543.348	225.513	15.6201	6.95114	13.6626		7.24581	205.592	128.113	155	551	11.4217	11.9543	688.372	253.561
MDAN033	MM	549.65	153.567	611.079	616.07	599.918	13.7403	9.64625	34.4349	2006.29	14.6463	239.559	91.7554	108	1494	12.5206	8.30488	487.688	426.234
MDAN035	MM	414.914	27.0148	89.7762	166.812	1811.75	2.03844	1.35896	6.62492	644.038	12.0249	555.017	103.629	385	2450	16.7739	20.8815	576.901	268.694
MDAN101	MM	402.62	234.001	597.256	506.589	591.923	15.8309	7.1112	17.6087		12.2535	86.8954	133.564	100	876	15.0675	5.80124	262.049	459.133
MDAN110	MM	139.846	30.2248								5.225	445.359	174.249			29.6541	8.94221	730.231	485.513
MDAN117	MM	198.167	91.5919	160.291	343.289	118.799	3.24367	4.05459	29.0579		8.36737	128.959	172.379	64	574	23.046	6.26722	440.538	359.6
MDAN119*	MM	858.38	70.7418	340.313	205.988	323.134	15.7068	0.654448	15.2159	1132.36	9.08598	472.05	36.9774	125	556	8.67031	10.5955	748.996	148.036
MD07	MM	223.657	136.451	246.164	245.048	989.398	11.8549	1.53417	23.9888	647.701	10.4101	47.088	75.1551	223	4294	23.7445	16.7096	294.83	700.41
MDAN007	MM	979.095	139.319	126.932	105.989	367.107	1.45066	0.725328	14.1439	1200.53	9.55426	325.817	214.601	246	2725	9.7339	9.24732	506.935	443.999
MDAN009	MM	412.38	41.6896	112.669	570.079	1489.82	1.81306	0.518018	1.03604		12.6665	163.055	17.3649	233	1990	17.1853	18.305	811.783	219.684
MDAN012	MM	289.924	26.9679	519.808	360.754	855.246	1.38049	0.785818	1.21058		10.3218	576.601	160.092	283	2019	18.1425	9.43579	798.65	367.977
MDAN014	MM	617.532	145.197	336.041	155.881	362.901	14.075	0.821043	14.1923	1675.15	10.6341	94.1667	69.9778	93	1001	11.9229	9.5628	393.697	298.77
MDAN016	MM	560.495	142.698	260.947	453.827	884.026	5.5632	3.14157	9.03202	963.114	14.1082	244.452	165.773	287	5164	11.8224	12.0989	421.606	403.563
MDAN020*	MM	269.711	163.257	717.483	336.004	1177.54	17.3399	7.94747	25.1599		13.0953	374.987	215.38	227	3891	19.8192	10.8736	505.479	698.678
MDAN024	MM	802.012	149.116	277.167	365.842	1250.22	2.60808	6.87584	3.31937		3.84751	143.406	50.5964	349	2643	9.62717	10.5643	353.273	147.2
MDAN038	MM	150.778	26.5193	65.8171	97.6314	4529.42	4.06472	2.34503	11.9596	591.773	6.89584	403.211	186.37	514	5300	23.731	16.8577	739.801	415.904
MDAN040	MM	159.706	33.0536	181.343	457.199	2415.11	11.1761	2.36418	3.54626	540.543	7.24011	782.967	248.045	442	6604	30.4251	25.1169	909.401	742.391
MDAN053	MM	95.4989	57.5424	474.644	158.755	1771.14	0.899971	0.539982	5.66981		14.2343	77.449	134.405	247	4645	33.4145	25.5714	526.158	329.096
MDAN112	MM	188.809	57.4363	181.608	181.282	285.657	2.70014	3.49157	14.9905		11.4157		307.402	128	669	26.4734	9.26318	794.445	374.444
MD02	MM	298.174	39.3681	793.411	1000.62	3024.5	2.41946	0.691275	2.41946	490.324	8.99046	444.401	167.405	523	3870	20.8633	11.9911	644.684	435.852
MD04	MM	708.248	351.461	538.441	1001.24	2438.51	24.3458	25.618	56.3249		6.15994	76.294	362.53	443	8422	11.037	13.3244	252.736	369.046
MD05	MM	1299.64	481.585	303.997	1126.77	1578.87	6.01162	9.49563	25.8226	966.739	9.79011	205.804	198.553	380	7862	8.04188	8.8525	287.778	347.283
MDAN006	MM	413.455	189.329	857.764	272.183	1735.24	5.11735	0.803171	7.43507		11.8959	172.995	201.448	467	4984	14.8311	6.09748	650.051	356.617
MDAN015	MM	695.607	351.446	662.249	551.071	565.77	54.3759	7.45767	26.5363	1305.49	9.00056	89.68	105.203	242	2954	12.2567	9.70488	419.886	306.534
MDAN018	MM	719.771	212.461	368.176	410.066	701.743	7.51868	2.14819	14.7987		14.2919	89.3412	60.1467	336	1079	11.9923	7.45567	221.591	172.895
MDAN027	MM	735.518	295.898	212.045	818.618	1936.45	6.06967	0.505806	8.7673	1375.29	12.5925	258.017	257.942	312	4839	11.7392	9.79022	626.744	284.496
MDAN044	MM	524.436	84.9047	253.894	745.833	2754.56	14.0765	2.84486	16.3302	478.792	7.61136	329.817	117.451	530	11080	14.1319	13.7651	591.355	574.526
MDAN093	MM	490.168	78.0155	72.0925	174.433	932.278	1.67657	2.41007	16.5561	911.974	10.866	454.996	74.6017	282	2486	12.214	11.0034	631.748	269.083
MDAN100	MM	145.859	44.2962	64.0323	311.433	5273.38	4.95062	6.70939	13.2234		16.6079	300.321	157.694	587	7380	28.329	8.33516	678.154	556.888
MDAN104	MM	678.309	207.942	381.354	607.348	330.58	22.3997	4.97548	26.2562		6.5047	257.093	144.942	166	897	11.0905	5.13407	541.693	514.886
MDAN106	MM	368.827	154.897	222.902	334.641	144.981	3.78497	1.06967	4.52551		7.37384	104.53	206.446	49	216	17.6347	7.2708	417.86	380.554
MDAN111	MM	298.067	45.3374	144.458	281.453	420.67	4.71117	1.16456	5.02878		7.43842		248.662	106	1313	19.7778	10.4556	739.078	434.463
MDAN125	MM	160.603	15.3434	71.1087	346.898	4443.81	0.194286	2.52572	44.3944		12.485	677.862	155.695	488	8319	29.3572	26.9347	875.444	351.65
